# Supplementary material for: Effects of Different Drying Methods on the Flavor Characteristics and Chemical Profile of Forsythia suspensa Flowers Using Electronic Sensors and Mass Spectrometry
Source: Foods. 2026 May 15;15(10):1757. doi: 10.3390/foods15101757 (PMC13205628; doi:10.3390/foods15101757)
Supplement: Supplementary file 1 [file foods-15-01757-s001.zip]

Archive with 1 entries (1 files):
- foods-4298773-supplementary.pdf
